# Supplementary material for: Investigating the Shared Mechanisms of Endocrine-Disrupting Chemicals in Urogenital Tumors
Source: Biology (Basel). 2026 Jun 17;15(12):946. doi: 10.3390/biology15120946 (PMC13295656; doi:10.3390/biology15120946)
Supplement: Supplementary file 1 [file biology-15-00946-s001.zip]

Archive with 2 entries (2 files):
- biology-4303675-Supplementary Figures.pdf
- biology-4303675-Supplementary Tables.pdf
